# Supplementary material for: All-synchronized picosecond pulses and time-gated detection improve the spatial resolution of two-photon STED microscopy in brain tissue imaging
Source: PLoS One. 2023 Aug 24;18(8):e0290550. doi: 10.1371/journal.pone.0290550 (PMC10449175; doi:10.1371/journal.pone.0290550)
Supplement: S1 Raw images — (ZIP) [file pone.0290550.s007.zip]

Archive with 32 entries (31 files):
- S1_Raw_images/
- __MACOSX/._S1_Raw_images
- S1_Raw_images/Fig2B_2PE_Gated.tif
- __MACOSX/S1_Raw_images/._Fig2B_2PE_Gated.tif
- S1_Raw_images/Fig3F_2PE-STED.tif
- __MACOSX/S1_Raw_images/._Fig3F_2PE-STED.tif
- S1_Raw_images/Fig3B_2PE.tif
- __MACOSX/S1_Raw_images/._Fig3B_2PE.tif
- S1_Raw_images/Fig3B_2PE-gSTED.tif
- __MACOSX/S1_Raw_images/._Fig3B_2PE-gSTED.tif
- S1_Raw_images/Fig2B_2PE-STED_Gated_3mW.tif
- __MACOSX/S1_Raw_images/._Fig2B_2PE-STED_Gated_3mW.tif
- S1_Raw_images/Fig3F_2PE-gSTED.tif
- __MACOSX/S1_Raw_images/._Fig3F_2PE-gSTED.tif
- S1_Raw_images/Fig4B_2PE.tif
- __MACOSX/S1_Raw_images/._Fig4B_2PE.tif
- S1_Raw_images/Fig4B_2PE-gSTED.tif
- __MACOSX/S1_Raw_images/._Fig4B_2PE-gSTED.tif
- S1_Raw_images/Fig2B_2PE-STED_Gated_1mW.tif
- __MACOSX/S1_Raw_images/._Fig2B_2PE-STED_Gated_1mW.tif
- S1_Raw_images/Fig2B_2PE_No gate.tif
- __MACOSX/S1_Raw_images/._Fig2B_2PE_No gate.tif
- S1_Raw_images/Fig2B_2PE-STED_No gate_3mW.tif
- __MACOSX/S1_Raw_images/._Fig2B_2PE-STED_No gate_3mW.tif
- S1_Raw_images/Fig2B_2PE-STED_No gate_1mW.tif
- __MACOSX/S1_Raw_images/._Fig2B_2PE-STED_No gate_1mW.tif
- S1_Raw_images/Fig4B_2PE-STED.tif
- __MACOSX/S1_Raw_images/._Fig4B_2PE-STED.tif
- S1_Raw_images/Fig3B_2PE-STED.tif
- __MACOSX/S1_Raw_images/._Fig3B_2PE-STED.tif
- S1_Raw_images/Fig3F_2PE.tif
- __MACOSX/S1_Raw_images/._Fig3F_2PE.tif
